# Supplementary material for: The genus Rhynchobanchus Kriechbaumer in China, with descriptions of a new species and first record of the genus from Oriental region (Hymenoptera, Ichneumonidae, Banchinae)
Source: Zookeys. 2018 Apr 23;(752):125–36. doi: 10.3897/zookeys.752.23884 (PMC5928072; doi:10.3897/zookeys.752.23884)
Supplement: XML Treatment for Rhynchobanchus [file zookeys.752.23884-treatment1.xml]

<!DOCTYPE tp:taxon-treatment
  PUBLIC "-//TaxonX//DTD Taxonomic Treatment Publishing DTD v0 20100105//EN" "tax-treatment-NSO.dtd">
<tp:taxon-treatment xmlns:tp="http://www.plazi.org/taxpub"><tp:treatment-meta><kwd-group><label>Taxon classification</label><kwd><named-content xmlns:xlink="http://www.w3.org/1999/xlink" content-type="kingdom">Animalia</named-content></kwd><kwd><named-content xmlns:xlink="http://www.w3.org/1999/xlink" content-type="order">Hymenoptera</named-content></kwd><kwd><named-content xmlns:xlink="http://www.w3.org/1999/xlink" content-type="family">Ichneumonidae</named-content></kwd></kwd-group><mixed-citation publication-type="journal"><person-group><name><surname>Li</surname><given-names>Ze-Jian</given-names></name><name><surname>Li</surname><given-names>Tao</given-names></name><name><surname>Yan</surname><given-names>Jun</given-names></name><name><surname>Sheng</surname><given-names>Mao-Ling</given-names></name></person-group><article-title>The genus <italic><tp:taxon-name><tp:taxon-name-part taxon-name-part-type="genus" reg="Rhynchobanchus">Rhynchobanchus</tp:taxon-name-part></tp:taxon-name></italic> Kriechbaumer in China, with descriptions of a new species and first record of the genus from Oriental region (<tp:taxon-name><tp:taxon-name-part taxon-name-part-type="order">Hymenoptera</tp:taxon-name-part></tp:taxon-name>, <tp:taxon-name><tp:taxon-name-part taxon-name-part-type="family">Ichneumonidae</tp:taxon-name-part></tp:taxon-name>, <tp:taxon-name><tp:taxon-name-part taxon-name-part-type="subfamily">Banchinae</tp:taxon-name-part></tp:taxon-name>)</article-title><source>Zookeys</source><day>23</day><month>4</month><year>2018</year><volume>2018</volume><issue>752</issue><fpage>125</fpage><lpage>136</lpage><pub-id pub-id-type="doi">10.3897/zookeys.752.23884</pub-id></mixed-citation></tp:treatment-meta><tp:nomenclature><tp:taxon-name>
            <tp:taxon-name-part taxon-name-part-type="genus" reg="Rhynchobanchus">Rhynchobanchus</tp:taxon-name-part>
          </tp:taxon-name><tp:taxon-authority>Kriechbaumer, 1894</tp:taxon-authority></tp:nomenclature><tp:treatment-sec sec-type="Type-species" id="SECID0EYJAC"><title>Type-species.</title><p>
            <italic><tp:taxon-name><tp:taxon-name-part taxon-name-part-type="genus" reg="Rhynchobanchus">Rhynchobanchus</tp:taxon-name-part> <tp:taxon-name-part taxon-name-part-type="species" reg="bicolor">bicolor</tp:taxon-name-part></tp:taxon-name></italic> Kriechbaumer.</p></tp:treatment-sec><tp:treatment-sec sec-type="diagnosis" id="SECID0EJKAC"><title>Diagnosis.</title><p>
            <italic><tp:taxon-name><tp:taxon-name-part taxon-name-part-type="genus" reg="Rhynchobanchus">Rhynchobanchus</tp:taxon-name-part></tp:taxon-name></italic> can be distinguished from all other genera of <tp:taxon-name><tp:taxon-name-part taxon-name-part-type="tribe">Banchini</tp:taxon-name-part></tp:taxon-name> by a combination of the following characters: Antennae long and slender; apical margin of clypeus with a median notch (Fig. <xref ref-type="fig" rid="F1">2</xref>); upper tooth of mandible very wide, its apex oblique and concave, subdivided into two teeth (Fig. <xref ref-type="fig" rid="F1">2</xref>); lower tooth of mandible pointed; epicnemial carina absent (Fig. <xref ref-type="fig" rid="F1">5</xref>); propodeum short, without carinae (Fig. <xref ref-type="fig" rid="F2">6</xref>); fore wing with areolet receiving 2m-cu near center (Figs <xref ref-type="fig" rid="F2">7</xref>, <xref ref-type="fig" rid="F8">15</xref>); nervulus distal of 1/M by at least 0.5 its length; tarsal claws strongly pectinate; ovipositor sheath very short, slightly projecting beyond apex of metasoma (Fig. <xref ref-type="fig" rid="F2">9</xref>).</p></tp:treatment-sec><tp:treatment-sec sec-type="host" id="SECID0EXLAC"><title>Host.</title><p>Unknown.</p><!--PageBreak--></tp:treatment-sec><tp:treatment-sec sec-type="key" id="SECID0E4LAC"><title>Key to females of species of <italic><tp:taxon-name><tp:taxon-name-part taxon-name-part-type="genus" reg="Rhynchobanchus">Rhynchobanchus</tp:taxon-name-part></tp:taxon-name></italic> known in China</title><table-wrap content-type="key" position="anchor" orientation="portrait"><table id="TID0E4FAC" rules="all"><tbody><tr><td rowspan="1" colspan="1">1</td><td rowspan="1" colspan="1">Hindwing vein 1-cu almost disappeared (basal end of 2-Cu almost touching M+Cu). Areolet pentagonal (Fig. <xref ref-type="fig" rid="F8">15</xref>). Facial orbits with yellow longitudinal streak. Tergites black; posterior three sternites red to reddish brown. Scutellum yellow</td><td rowspan="1" colspan="1">
                    <bold><italic><tp:taxon-name><tp:taxon-name-part taxon-name-part-type="genus" reg="Rhynchobanchus">Rh.</tp:taxon-name-part> <tp:taxon-name-part taxon-name-part-type="species" reg="rufus">rufus</tp:taxon-name-part></tp:taxon-name></italic> Sheng &amp; Sun</bold>
                  </td></tr><tr><td rowspan="1" colspan="1">–</td><td rowspan="1" colspan="1">Hindwing vein 1-cu distinct, approximately 0.2 as long as cu-a. Areolet quadrangular, if pentagonal, at least median tergites red. Others not entirely as above</td><td rowspan="1" colspan="1">
                    <bold>2</bold>
                  </td></tr><tr><td rowspan="1" colspan="1">2</td><td rowspan="1" colspan="1">Propodeum very rough. Ovipositor sheath evidently reaching past tip of metasoma. Antenna black, or slightly brown ventrally. Mesosoma black, or at most anterolateral portion of mesoscutum with small yellow spots. Tergites black, or at most posterolateral portion of tergites 1 to 4 with small yellow spots</td><td rowspan="1" colspan="1">
                    <bold><italic><tp:taxon-name><tp:taxon-name-part taxon-name-part-type="genus" reg="Rhynchobanchus">Rh.</tp:taxon-name-part> <tp:taxon-name-part taxon-name-part-type="species" reg="niger">niger</tp:taxon-name-part></tp:taxon-name></italic> Sheng</bold>
                  </td></tr><tr><td rowspan="1" colspan="1">–</td><td rowspan="1" colspan="1">Propodeum smooth or slightly rough, with distinct punctures or winkles. Ovipositor sheath at most reaching tip of metasoma. Antennae light in color, at least ventral profile red or reddish brown. Mesosoma with yellow spots. Scutellum yellow. Median portion of metasoma reddish brown, or at least apical lateral portion light in color</td><td rowspan="1" colspan="1">
                    <bold>3</bold>
                  </td></tr><tr><td rowspan="1" colspan="1">3</td><td rowspan="1" colspan="1">Longest spur of mid tibia approximately 0.8 times as long as first tarsomere. Body predominantly yellow with brown markings (Fig. <xref ref-type="fig" rid="F1">1</xref>); median portion of frons, inverted triangular median stripe of mesoscutum, transverse groove in front of propodeum, median spots of first tergite black</td><td rowspan="1" colspan="1">
                    <bold><italic><tp:taxon-name><tp:taxon-name-part taxon-name-part-type="genus" reg="Rhynchobanchus">Rh.</tp:taxon-name-part> <tp:taxon-name-part taxon-name-part-type="species" reg="flavomaculatus">flavomaculatus</tp:taxon-name-part></tp:taxon-name></italic> sp.n.</bold>
                  </td></tr><tr><td rowspan="1" colspan="1">–</td><td rowspan="1" colspan="1">Longest spur of mid tibia at most 0.7 times as long as first tarsomere. Body predominantly black with many yellow or brown spots</td><td rowspan="1" colspan="1">
                    <bold>4</bold>
                  </td></tr><tr><td rowspan="1" colspan="1">4</td><td rowspan="1" colspan="1">Flagellum reddish brown, its ventral profile slightly dark-reddish brown. Face reddish brown, or with small black spot. Basal portions of tergites 1 to 5 black, apical portions reddish brown; remainder of tergites almost entirely reddish brown. Hind tarsus dark reddish brown</td><td rowspan="1" colspan="1">
                    <bold><italic><tp:taxon-name><tp:taxon-name-part taxon-name-part-type="genus" reg="Rhynchobanchus">Rh.</tp:taxon-name-part> <tp:taxon-name-part taxon-name-part-type="species" reg="flavopictus">flavopictus</tp:taxon-name-part> <tp:taxon-name-part taxon-name-part-type="subspecies" reg="flavopictus">flavopictus</tp:taxon-name-part></tp:taxon-name></italic> Heinrich</bold>
                  </td></tr><tr><td rowspan="1" colspan="1">–</td><td rowspan="1" colspan="1">Flagellum black, or dorsal profile black, ventral red. Face black. Tergites black, or median tergites red</td><td rowspan="1" colspan="1">
                    <bold>5</bold>
                  </td></tr><tr><td rowspan="1" colspan="1">5</td><td rowspan="1" colspan="1">Tergite 2 as long as apical width. Propodeum and hind tarsus entirely black. Tergites black, at most lateral portions of median tergites with small yellow spots</td><td rowspan="1" colspan="1">
                    <bold><italic><tp:taxon-name><tp:taxon-name-part taxon-name-part-type="genus" reg="Rhynchobanchus">Rh.</tp:taxon-name-part> <tp:taxon-name-part taxon-name-part-type="species" reg="flavopictus">flavopictus</tp:taxon-name-part> <tp:taxon-name-part taxon-name-part-type="subspecies" reg="orientalis">orientalis</tp:taxon-name-part></tp:taxon-name></italic> Kuslitzky</bold>
                  </td></tr><tr><td rowspan="1" colspan="1">–</td><td rowspan="1" colspan="1">Tergite 2 longer or shorter than apical width. Apical portion of propodeum yellowish brown. Hind tarsus brown or darkish brown. Tergites 2 to 4 reddish brown</td><td rowspan="1" colspan="1">
                    <bold>6</bold>
                  </td></tr><tr><td rowspan="1" colspan="1">6</td><td rowspan="1" colspan="1">Areolet pentagonal. Spiracle of first tergite strongly convex. First tergite 2.4 times as long as apical width, spiracle strongly convex (Fig. <xref ref-type="fig" rid="F5">12</xref>). Mediolateral portions of median tergites with yellow spots</td><td rowspan="1" colspan="1">
                    <bold><italic><tp:taxon-name><tp:taxon-name-part taxon-name-part-type="genus" reg="Rhynchobanchus">Rh.</tp:taxon-name-part> <tp:taxon-name-part taxon-name-part-type="species" reg="maculicornis">maculicornis</tp:taxon-name-part></tp:taxon-name></italic> Sheng, Liu &amp; Wang</bold>
                  </td></tr><tr><td rowspan="1" colspan="1">–</td><td rowspan="1" colspan="1">Areolet quadrangular. First tergite 2.2 times as long as apical width, spiracle almost not convex (Fig. <xref ref-type="fig" rid="F6">13</xref>). Median tergites without yellow spot</td><td rowspan="1" colspan="1">
                    <bold><italic><tp:taxon-name><tp:taxon-name-part taxon-name-part-type="genus" reg="Rhynchobanchus">Rh.</tp:taxon-name-part> <tp:taxon-name-part taxon-name-part-type="species" reg="minomensis">minomensis</tp:taxon-name-part></tp:taxon-name></italic> (Uchida)</bold>
                  </td></tr><!--PageBreak--></tbody></table></table-wrap></tp:treatment-sec><tp:treatment-sec><!--Section generated to contain objects referenced in tp:taxon-treatment.--><fig id="F1" position="float" orientation="portrait"><label>Figures 1–5.</label><caption><p>
                <italic><tp:taxon-name><tp:taxon-name-part taxon-name-part-type="genus" reg="Rhynchobanchus">Rhynchobanchus</tp:taxon-name-part> <tp:taxon-name-part taxon-name-part-type="species" reg="flavomaculatus">flavomaculatus</tp:taxon-name-part></tp:taxon-name></italic> sp. n. Holotype. Female. <bold>1</bold> Habitus, lateral view <bold>2</bold> Head, anterior view <bold>3</bold> Head, dorsal view <bold>4</bold> Mesoscutum <bold>5</bold> Mesosoma, lateral view.</p></caption><graphic xmlns:xlink="http://www.w3.org/1999/xlink" xlink:href="zookeys-752-125-g001.jpg" position="float" orientation="portrait" xlink:type="simple" id="oo_198830.jpg"/></fig><fig id="F2" position="float" orientation="portrait"><label>Figures 6–9.</label><caption><p>
                <italic><tp:taxon-name><tp:taxon-name-part taxon-name-part-type="genus" reg="Rhynchobanchus">Rhynchobanchus</tp:taxon-name-part> <tp:taxon-name-part taxon-name-part-type="species" reg="flavomaculatus">flavomaculatus</tp:taxon-name-part></tp:taxon-name></italic> sp. n. Holotype. Female. <bold>6</bold> Propodeum <bold>7</bold> Wings <bold>8</bold> Tergite 2, dorsal view <bold>9</bold> Apical portion of metasoma, lateral view.</p></caption><graphic xmlns:xlink="http://www.w3.org/1999/xlink" xlink:href="zookeys-752-125-g002.jpg" position="float" orientation="portrait" xlink:type="simple" id="oo_198831.jpg"/></fig><fig id="F8" position="float" orientation="portrait"><label>Figure 15.</label><caption><p>
                <italic><tp:taxon-name><tp:taxon-name-part taxon-name-part-type="genus" reg="Rhynchobanchus">Rhynchobanchus</tp:taxon-name-part> <tp:taxon-name-part taxon-name-part-type="species" reg="rufus">rufus</tp:taxon-name-part></tp:taxon-name></italic> Sheng &amp; Sun, 2014. Holotype. Female. Apical portion of forewing.</p></caption><graphic xmlns:xlink="http://www.w3.org/1999/xlink" xlink:href="zookeys-752-125-g008.jpg" position="float" orientation="portrait" xlink:type="simple" id="oo_198837.jpg"/></fig><fig id="F5" position="float" orientation="portrait"><label>Figure 12.</label><caption><p>
                <italic><tp:taxon-name><tp:taxon-name-part taxon-name-part-type="genus" reg="Rhynchobanchus">Rhynchobanchus</tp:taxon-name-part> <tp:taxon-name-part taxon-name-part-type="species" reg="maculicornis">maculicornis</tp:taxon-name-part></tp:taxon-name></italic> Sheng, Liu &amp; Wang, 1995. Female. Tergites I–II, dorsal view.</p></caption><graphic xmlns:xlink="http://www.w3.org/1999/xlink" xlink:href="zookeys-752-125-g005.jpg" position="float" orientation="portrait" xlink:type="simple" id="oo_198834.jpg"/></fig><fig id="F6" position="float" orientation="portrait"><label>Figure 13.</label><caption><p>
                <italic><tp:taxon-name><tp:taxon-name-part taxon-name-part-type="genus" reg="Rhynchobanchus">Rhynchobanchus</tp:taxon-name-part> <tp:taxon-name-part taxon-name-part-type="species" reg="minomensis">minomensis</tp:taxon-name-part></tp:taxon-name></italic> (Uchida, 1933). Female. Tergites I–II, dorsal view.</p></caption><graphic xmlns:xlink="http://www.w3.org/1999/xlink" xlink:href="zookeys-752-125-g006.jpg" position="float" orientation="portrait" xlink:type="simple" id="oo_198835.jpg"/></fig></tp:treatment-sec></tp:taxon-treatment>
