# Supplementary material for: The genus Rhynchobanchus Kriechbaumer in China, with descriptions of a new species and first record of the genus from Oriental region (Hymenoptera, Ichneumonidae, Banchinae)
Source: Zookeys. 2018 Apr 23;(752):125–36. doi: 10.3897/zookeys.752.23884 (PMC5928072; doi:10.3897/zookeys.752.23884)
Supplement: XML Treatment for Rhynchobanchus maculicornis [file zookeys.752.23884-treatment5.xml]

<!DOCTYPE tp:taxon-treatment
  PUBLIC "-//TaxonX//DTD Taxonomic Treatment Publishing DTD v0 20100105//EN" "tax-treatment-NSO.dtd">
<tp:taxon-treatment xmlns:tp="http://www.plazi.org/taxpub"><tp:treatment-meta><kwd-group><label>Taxon classification</label><kwd><named-content xmlns:xlink="http://www.w3.org/1999/xlink" content-type="kingdom">Animalia</named-content></kwd><kwd><named-content xmlns:xlink="http://www.w3.org/1999/xlink" content-type="order">Hymenoptera</named-content></kwd><kwd><named-content xmlns:xlink="http://www.w3.org/1999/xlink" content-type="family">Ichneumonidae</named-content></kwd></kwd-group><mixed-citation publication-type="journal"><person-group><name><surname>Li</surname><given-names>Ze-Jian</given-names></name><name><surname>Li</surname><given-names>Tao</given-names></name><name><surname>Yan</surname><given-names>Jun</given-names></name><name><surname>Sheng</surname><given-names>Mao-Ling</given-names></name></person-group><article-title>The genus <italic><tp:taxon-name><tp:taxon-name-part taxon-name-part-type="genus" reg="Rhynchobanchus">Rhynchobanchus</tp:taxon-name-part></tp:taxon-name></italic> Kriechbaumer in China, with descriptions of a new species and first record of the genus from Oriental region (<tp:taxon-name><tp:taxon-name-part taxon-name-part-type="order">Hymenoptera</tp:taxon-name-part></tp:taxon-name>, <tp:taxon-name><tp:taxon-name-part taxon-name-part-type="family">Ichneumonidae</tp:taxon-name-part></tp:taxon-name>, <tp:taxon-name><tp:taxon-name-part taxon-name-part-type="subfamily">Banchinae</tp:taxon-name-part></tp:taxon-name>)</article-title><source>Zookeys</source><day>23</day><month>4</month><year>2018</year><volume>2018</volume><issue>752</issue><fpage>125</fpage><lpage>136</lpage><pub-id pub-id-type="doi">10.3897/zookeys.752.23884</pub-id></mixed-citation></tp:treatment-meta><tp:nomenclature><tp:taxon-name>
            <tp:taxon-name-part taxon-name-part-type="genus" reg="Rhynchobanchus">Rhynchobanchus</tp:taxon-name-part>
            <tp:taxon-name-part taxon-name-part-type="species" reg="maculicornis">maculicornis</tp:taxon-name-part>
          </tp:taxon-name><tp:taxon-authority>Sheng, Liu &amp; Wang, 1995</tp:taxon-authority><xref ref-type="fig" rid="F5">Figure 12</xref></tp:nomenclature><tp:treatment-sec sec-type="material" id="SECID0E6UAE"><title>Specimens examined.</title><p>1 male (holotype), CHINA: Benxi, Liaoning Province, 12 May 1985, leg. Shou-Lin Liu (<abbrev xmlns:xlink="http://www.w3.org/1999/xlink" content-type="institution" xlink:title="Insect Museum, General Station of Forest Pest Management, State Forestry Administration, People’s Republic of China" id="ABBRID0EFVAE" xlink:type="simple">GSFPM</abbrev>). 3 males (paratypes), same data as holotype (<abbrev xmlns:xlink="http://www.w3.org/1999/xlink" content-type="institution" xlink:title="Insect Museum, General Station of Forest Pest Management, State Forestry Administration, People’s Republic of China" id="ABBRID0EKVAE" xlink:type="simple">GSFPM</abbrev>). 1 male: Laotudingzi, Huanren, Liaoning Province, 25 May to 9 June 2011, IT (<abbrev xmlns:xlink="http://www.w3.org/1999/xlink" content-type="institution" xlink:title="Insect Museum, General Station of Forest Pest Management, State Forestry Administration, People’s Republic of China" id="ABBRID0EPVAE" xlink:type="simple">GSFPM</abbrev>). 1 male: Chagou, Haicheng, Liaoning Province, 15 May 2015, leg. Tao Li (<abbrev xmlns:xlink="http://www.w3.org/1999/xlink" content-type="institution" xlink:title="Insect Museum, General Station of Forest Pest Management, State Forestry Administration, People’s Republic of China" id="ABBRID0EUVAE" xlink:type="simple">GSFPM</abbrev>). 2 females, 2 males: Benxi, Liaoning Province, 30 May 2016, leg. Shu-Ping Sun (<abbrev xmlns:xlink="http://www.w3.org/1999/xlink" content-type="institution" xlink:title="Insect Museum, General Station of Forest Pest Management, State Forestry Administration, People’s Republic of China" id="ABBRID0EZVAE" xlink:type="simple">GSFPM</abbrev>). 5 males: Benxi, Liaoning Province, 16 May 2017, leg. Mao-Ling Sheng (<abbrev xmlns:xlink="http://www.w3.org/1999/xlink" content-type="institution" xlink:title="Insect Museum, General Station of Forest Pest Management, State Forestry Administration, People’s Republic of China" id="ABBRID0E5VAE" xlink:type="simple">GSFPM</abbrev>). 1 male: Kuandian, Liaoning Province, 18 May 2017, leg. Tao Li (<abbrev xmlns:xlink="http://www.w3.org/1999/xlink" content-type="institution" xlink:title="Insect Museum, General Station of Forest Pest Management, State Forestry Administration, People’s Republic of China" id="ABBRID0EDWAE" xlink:type="simple">GSFPM</abbrev>).</p></tp:treatment-sec><tp:treatment-sec sec-type="distribution" id="SECID0EIWAE"><title>Distribution.</title><p>China (Liaoning Province).</p><fig id="F5" position="float" orientation="portrait"><label>Figure 12.</label><caption><p>
                <italic><tp:taxon-name><tp:taxon-name-part taxon-name-part-type="genus" reg="Rhynchobanchus">Rhynchobanchus</tp:taxon-name-part> <tp:taxon-name-part taxon-name-part-type="species" reg="maculicornis">maculicornis</tp:taxon-name-part></tp:taxon-name></italic> Sheng, Liu &amp; Wang, 1995. Female. Tergites I–II, dorsal view.</p></caption><graphic xmlns:xlink="http://www.w3.org/1999/xlink" xlink:href="zookeys-752-125-g005.jpg" position="float" orientation="portrait" xlink:type="simple" id="oo_198834.jpg"/></fig></tp:treatment-sec></tp:taxon-treatment>
